# Supplementary material for: Efficacy and safety of modified Xuanbai Chengqi Decoction as an adjunctive treatment for severe pneumonia: a systematic review and meta-analysis
Source: Front Pharmacol. 2025 Apr 24;16:1573025. doi: 10.3389/fphar.2025.1573025 (PMC12059480; doi:10.3389/fphar.2025.1573025)
Supplement: Supplementary file 3 [file Table1.xlsx]

## Sheet: PubMedSearchHistory (2)
Search number	Query	Sort By	Filters	Search Details	Results	Time
4	#1 AND #2 AND #3			((("sever"[All Fields] OR "severe"[All Fields] OR "severed"[All Fields] OR "severely"[All Fields] OR "severer"[All Fields] OR "severes"[All Fields] OR "severing"[All Fields] OR "severities"[All Fields] OR "severity"[All Fields] OR "severs"[All Fields]) AND "pneumonia"[MeSH Terms]) OR "pneumonia, necrotizing"[MeSH Terms]) AND ("xuanbai chengqi"[Supplementary Concept] OR "xuanbai chengqi"[All Field…	1	00:42:10
3	randomized controlled trial[Publication Type] OR randomized[Title/Abstract] OR placebo[Title/Abstract]			"randomized controlled trial"[Publication Type] OR "randomized"[Title/Abstract] OR "placebo"[Title/Abstract]	1089927	00:41:06
2	Xuanbai Chengqi			"xuanbai chengqi"[Supplementary Concept] OR "xuanbai chengqi"[All Fields]	21	00:40:52
1	(Severe pneumonia[MeSH Terms]) OR (Necrotizing Pneumonias[MeSH Terms])			(("sever"[All Fields] OR "severe"[All Fields] OR "severed"[All Fields] OR "severely"[All Fields] OR "severer"[All Fields] OR "severes"[All Fields] OR "severing"[All Fields] OR "severities"[All Fields] OR "severity"[All Fields] OR "severs"[All Fields]) AND "pneumonia"[MeSH Terms]) OR "pneumonia, necrotizing"[MeSH Terms]	89013	00:40:38
